# Supplementary material for: Unfolding the Semen Microbiota: Implications for Male Infertility
Source: Biomedicines. 2026 Jul 11;14(7):1557. doi: 10.3390/biomedicines14071557 (PMC13407389; doi:10.3390/biomedicines14071557)
Supplement: Supplementary file 1 [file biomedicines-14-01557-s001.zip]

Archive with 1 entries (1 files):
- biomedicines-4359367-supplementary.pdf
